# Supplementary material for: Asiatic Acid Disrupts the Biofilm Virulence of Streptococcus mutans by Transcriptional Reprogramming of Quorum Sensing System
Source: Int J Mol Sci. 2025 Sep 29;26(19):9510. doi: 10.3390/ijms26199510 (PMC12525332; doi:10.3390/ijms26199510)
Supplement: Supplementary file 1 [file ijms-26-09510-s001.zip]

Archive with 1 entries (1 files):
- ijms-3830303-supplementary.pdf
